# Supplementary material for: Phosphorus Application Enhances Root Traits, Root Exudation, Phosphorus Use Efficiency, and Seed Yield of Soybean Genotypes
Source: Plants (Basel). 2023 Mar 1;12(5):1110. doi: 10.3390/plants12051110 (PMC10005312; doi:10.3390/plants12051110)
Supplement: Supplementary file 1 [file plants-12-01110-s001.zip]

Archive with 1 entries (1 files):
- plants-2201659-supplementary.pdf
